# Supplementary material for: Pleistocene Landscape Dynamics Drives Lineage Divergence of a Temperate Freshwater Fish Gobio rivuloides in Coastal Drainages of Northern China
Source: Genes (Basel). 2023 Nov 27;14(12):2146. doi: 10.3390/genes14122146 (PMC10743038; doi:10.3390/genes14122146)
Supplement: Supplementary file 1 [file genes-14-02146-s001.zip]

Archive with 1 entries (1 files):
- genes-2711945-supplementary.pdf
